# Supplementary material for: Analysis of Work Related Factors, Behavior, Well-Being Outcome, and Job Satisfaction of Workers of Emergency Medical Service: A Systematic Review
Source: Int J Environ Res Public Health. 2022 May 30;19(11):6660. doi: 10.3390/ijerph19116660 (PMC9180048; doi:10.3390/ijerph19116660)
Supplement: Supplementary file 1 [file ijerph-19-06660-s001.zip › Supplementary File S2.xlsx]

## Sheet: Tabelle1
Authort Country	Subjects Number; Gender; Age (Mean±SD, years)	Questionnaire Task	Confounder	Results	Notes	Spalte2
	Results of behavior
Bahadori#, 2019 [38] Iran	308 EMS; 100% ♂; 30.0 ± 5.4	HSE, MBI NEO-FFI	age groups, education, field of study, work experience	High level of depersonalization and lack of personal accomplishment. Neuroticism, conscientiousness, and extraversion predict job burnout. Moderate and high correlations: personality traits (neuroticism, extraversion, agreeableness, openness to experience and conscientiousness) and job stress variables (relationships and roles)**/***; neuroticism and all dimensions of burnout, also extraversion a…	tFirst authors named alphabetically. #combination stress/strain and behavior. √combination behavior/wellbeing ♀ = female ♂ = male. PM = paramedic, CG = control group, p<0.05, **p<0.01, ***p<0.001, SD=standard deviation
Guadagni, 2018 [43] Canada	41 (12 PM, 13 PM trainees, 16 CG); 51% ♀, 49% ♂; PM 33.2 ± 5.47; PM trainees 25.8 ± 6; CG 23 ± 7.1	PSQI, STAI, BDI, Davidson trauma scale, Emotional Empathy task		Comparison between three groups: paramedic, paramedic trainee and control group PSQI: sleep quality: PM trainees>CG>PM**/*** STAI state: PM trainees>PM>CG STAI strait/BDI/Davidson trauma scale: PM>PM trainees>CG Emotional Empathy task: sensitivity to negative images : PM>CG>PM trainees*/**	PTSD = Post traumatic stress disorder PSQI = Pittsburgh Sleep Quality Index, STAI = State-trait anxiety inventory, BDI = Beck depression inventory, PTGI = Posttraumatic Growth Inventory, IES-R = Impact of Events Scale-Revised, R-Cope = R-COPE Inventory, AVEM=Work-related Behaviour and Experience Patterns, NEO-FFI = revised Costa and McCrae NEO Five-Factor Inventory, BCI = Basic Caracter Inventory
Kirby, 2011 [42] Australia	118; 34% ♀, 66% ♂; 37.0 ± 10.5	PTGI, IES-R, R- COPE	age, gender, qualification, duration	PTGI/IES-R: PTSD highest impact: known to or identifying with the victim*, lowest impact extensive injury; self-experienced trauma>experienced trauma at work* R-COPE: self-help: ♀>♂**. Adaptive coping strategies were predictive of higher spiritual change** and relating to others*. Adaptive coping was associated with higher personal strength* and lower intrusion*. Maladaptive coping was associated…
Nirel√, 2008 [41] Israel	328 PM; 13% ♀, 87% ♂; 22->40	n.s. work overload, satisfaction with choice of profession, job satisfaction, burnout measure, satisfaction with the choice of profession	age, gender, work hours, administrative aspects, religion, education, qualification	motivation: 40% of the action and the adrenaline from working under pressure, 34% ability to help people and save lives, 32% satisfaction and feedback from patients, 25% challenge and working with people. difficult working conditions: 56% incidents involving children, deaths, resuscitations, suicides and accidents involving children. burnout: 16% satisfaction: 60% and 22% high job satisfaction.
Sterud, 2007 [40] Norway	1,096; 23% ♀, 77% ♂, 36.8 ± 9.3 (18-66)	AUDIT, Drinking to cope, MBI, Job Stress Survey, BCI	age, gender, neurticism	AUDIT: potential alcohol problems (cut-off ≥ 8): 18.8% men 10.7% women (no effects according confounder). MBI: female<male for emotional exhaustion** and depersonalization***. Alcohol/MBI: higher levels for emotional exhaustion or depersonalization with alcohol problems and consumption, lower levels of personal accomplishment and alcohol problems. Highly significant interaction effect between dep…
Thielmann, 2021 [39] Germany	276 (125 AOT, 70 PFD, 81 AOC); 5.4% ♀, 94.6% ♂; 39.3 ± 8.0	AVEM	age, gender, qualifications, frequency of operation, organization	Comparison between three organizational structures (aid organization town (AOT) or country (AOC) and professional fire department (PFD)). AVEM pattern***: AOT and AOC had more health-promoting AVEM pattern G and S; PFD most health-risking pattern A and B. AVEM variables: PFD reported lower distancing ability**, lower experience of success at work*** and lower satisfaction with life ** than AOT an…
	Results of stress and strain
Alexander, 2001 [37] UK	110 (40 PM, 70 EMT); 14% ♀, 86% ♂; 30-39	GHQ-28, IES, MBI, HS, PMI, CMC	age, gender, trauma, qualification	Weak negative correlation between personal accomplishment and work experience**. 69% no time to recover mentally between critical incidents. 81% high level of job satisfaction. Moderate negative correlation: job satisfaction/MBI emotional exhaustion or MBI depersonalization ***; organizational satisfaction/depersonalization***, ommitment/depersonalization or personal accomplishment***, control/mo…	tFirst authors named alphabetically. ≈Combination with thematic wellbeing. ♀ = female ♂ = male. PM=paramedic, EMS= Emergency medical services professionals (included different types of professional qualification), EMT=Emergency Medical Technicians, n.n nomen nominandum/unknown, EP=emergency physician, HEP=Hospital emergency personnel, CG=Control group, n.s.=not standardized, n.r.=not reported,* p…
ALmutairi, 2020 [36] Saudi Arabia	270 EMS; 100% ♂; 30-38	MBI, CMC	age, region, job, nationality, work experience, marital status, edu-cation, shift work schedule, daily working hours	Saudis/non Saudis: Higher emotional exhaustion and depersonalization**. CMC helpful/not helpful: difference in emotional exhaustion, depersonalisation and personal achievement***. Weak correlation: all predictors CMC/emotional exhaustion* or personal achievement *; Moderate correlation all predictors CMS/depersonalisation*	GHQ = General Health Questionnaire, IES/IES-R/IES-15= The Impact of Event Scale/-Revised, = Maslach Burnout Inventory/MBI-Human Services Survey, HS = Hardiness Scale, PMI= Pressure Management Indicator, CMC=Coping Methods Checklist,
Bennett≈, 2005 [35] UK	617 (194 EMT, 380 PM, 43 n.n. ); 15% ♀, 83% ♂; 2% n.r. 39,6 ± 10,6	AWSQ, PDS, HADS, CAQ	gender, qualification	Stressor: incident-related: EMT>PM*, organizational-related EMT>PM, ♀<♂. Frequency of potentially traumatic incidents and organizational stressors: EMT>PM. Moderate and high correlation: stressors/PDS** (organizational stress ρ=0.570) Low and moderate correlation: stressors/dissociation time to incident trauma event. Predictor PTSD: only organizational factor scores OR 1.1. Low and moderate corre…	HSE = Health and Safety Executive Job Stress Questionnaire, AWSQ = Ambulance Work Stressors Questionnaire, PDF = Posttraumatic diagnostic scale, HADS = Hospital anxiety and depression scale, PCL-C = Posttraumatic stress disorder checklist-civilian version, SF-36 = short form Health survey-36, ERI = Effort-Reward-Imbalance-Questionnaire, SOP-2 = Optimism-Pessimism-2 Scale (German Skala Optimismus-…
Berger, 2007 [34] Brazil	234 (29 % EP); 23% ♀, 77% ♂; 32.6 ± 8.1	PCL-L, SF-36	gender, age, work experience, status, marital status, ethnic group, commissioned officer, education (college), type of work	Prevalence PTSD: Full PTSD=5.6% (men=6.7%, women=1.9%), partial PTSD=15% (men=13.3%, women=20.4%)**, ♀<♂ Partial PTSD>Full PTSD: for frequent self-reported emotional problems*** and more medical visits**. Full PTSD>Partial PTSD: with poorer quality of life and impaired general health**	MOB-4 = Scale bullying intensity of colleagues (German Skala Mobbingintensität der Kolleginnen und Kollegen), PHQ-4 = Patient Health Questionnaire 4, CAR = Cortisol awakening response, HRV = Heart Rate Variability, TICS = Trier inventory for chronic stress, PSS = Perceived stress scale,
Berth, 2018 [33] Germany	82 EMS; 27% ♀, 73% ♂; 32.8 ± 10.9	ERI, SOP-2, OSSS, MOB-K, PHQ-4	age, gender, education, marital status, children, qualification, work experi-ence, employment contract, commuters, experience with unemployment, safety of workplace, satisfaction with income	ERI: 70.7% with gratification crisis, association higher age, lower education, higher qualification and marital status and poorer health status, lower social support and depression. Weak correlation: ERI/OSSS*,	PSQI = Pittsburgh Sleep Quality Index, CBI = Copenhagen Burnout Inventory, SF-PCL-5 = 4-item Short-Form PTSD Checklist-5, MHI-d = 3-item Mental Health Inventory-depression scale, CSD = Consensus Sleep diary, PEAT = Pittsburgh Enjoyable Activities Test, ISSB = Inventory of socially supportive behaviors, TAS-20 = Toronto Alexithymia Scale,
Braun, 2021 [32] Germany, Switzerland	40 EP; 30% ♀, 70% ♂; 40.7 ± 6.5	CAR, HRV, TICS, PSS	age, gender, professional years, marital status	Subjective stress levels and cortisol levels. Comparison between rescue flight day, clinic day and free day. CAR: rescue flight day>clinic day>free day Low and moderate negative correlation: CAR/TICS*/** and CAR/PSS*. Medium negative correlation: CAR/PPS on flight rescue days** Strong correlation: CAR on clinic days and professional years***, CAR on free days and professional years*** Medium corr…	M-PTSD = Mississippi scale for post-traumatic stress disorder, SOC = Sense of Coherence Scale, PTSS-10 = Post Traumatic Symptom Scale, BDI = Beck depression inventory, DTS = Davidson Trauma scale for PTSD, PCL = Post traumatic stress disorder checklist, BSI= Brief Symptom Inventory, PSES = General Perceived Self-Efficacy Scale,
Cash, 2020 [31] USA	17,522 EMS; 27% ♀, 73% ♂; 34.2 ± 0.1	PSQI, PSS, Chronic burden scale	age, sex, EMS role, ethnicity, agency type, years of expe-rience, , education level, service type	Comparison between provider of Basic Life Support (BLS) and Advanced Life Support (ALS). PSS/Chronic stress: ALS>BLS, ♀>♂, older>younger* Poor sleep quality: total 64%, ALS>BLS on work days, ♀>♂*, older>younger*	AUDIT = Alcohol Use Disorders Identification Text, QEAW = Questionnaire on the Experience and Assessment of Work, CIS = Checklist of Individual Strength
Crowe, 2019 [30] USA	1,721 EMS; 26% ♀, 74% ♂; 19–75	CBI, Questionnaire of job demands and resources pro-posed by Demerouti et al. as a foundation	age, gender, work experience, qualification, number of EMS agencies, employment status, Length of employment at main EMS agency, Call volume past 30 days	CBI: prevalence of burnout 8% (n=243), median agency level burnout 35%. Work-related Stressors/Burnout: Time pressure AOR: 4.4, waiting to respond in an emergency vehicle, rather than a base station AOR 2.3, 12 or more shifts ≥24 h in past 30 d AOR 2.3, 12 or more night shifts in past 30 d AOR 1.5, work environment does NOT include a place to exercise AOR 3.0, relax AOR 2.5, or eat AOR 2.8. Job r…
Deniz, 2015 [29] Turkey	120 ambulance staff; 47% ♀, 53% ♂; 29.5 ± 6.5	MBI, exposure to violence	age, gender, marital status	67.5% experienced violence, 61.7% during night shift. 61.7% exposed to verbal harassment, 55.8% to verbal threats, 25.8% to physical threats, 20.0% to physical attacks, and 3.3% to sexual harassment. 10% received psychological or legal support. 86.7% of the violence was by patients relatives, 90.8% by males. Effects of different types of violence on exhaustion criteria: Physical attack/emotional …
Hruska≈, 2021 [28] USA	79 EMS; 49% ♀, 51% ♂; 30.7 ± 9.4	SF-PCL-5, MHI-d, Checklist for occupational stressors, Consensus Sleep diary (CSD), social conflict, 3-items of the Brief COPE, PEAT,ISSB, Per-ceived Prosocial Impact	age, gender, ethnicity, college degree, full-time, supervisory role, second job in EMS/fire	Bivariate correlations among the study’s variables: strong correlation: PTSD symptom severity/depression symptom severity***, sleep disturbance or social conflict/depression symptom severity *** Moderate correlation: occupational stressors, sleep disturbance or social conflict/ PTSD symptom severity prosocial impact/lower PTSD symptom severity*, recovery activities/lower PTSD or depression sympto…
Iorga, 2015 [27] Romania	122 EP, EMS; 51% ♀, 49% ♂; age n.r.	TAS-20, MBI, Job Satisfaction Questionnaire	gender, length of service, professional categories	low level of professional satisfaction or high level of alexithymia/higher burnout values**. Females with high alexithymia scores had higher burnout values*. Length of service over 16 years and low professional satisfaction had higher burnout values***.
Iranmanesh, 2013 [26] Iran	400 (150 PM, 250 HEP); 43% ♀, 57% ♂; PM: 29.3 ± 6.0 EMS: 31.2 ± 6.3	M-PTSD	age, gender, educa-tion, marital status, working hours per month, experience in dealing with traumatic events, Direct contact with patients, Interest to work	Comparison between prehospital and hospital personnel PTSD: incidence 94% (hep>PM)** Subscales: hep>PM** (nurses>physicians>PM)** Higher risk for PTSD: Positive correlation: Physicians compared to other participants*. Negative correlation: working hours, low interest to work, direct patient contact and PTSD score***.
Jonsson, 2003 [25] Sweden	362 EMS; 21% ♀, 79% ♂; 38.4 ± 7.9	SOC, IES-15, PTSS-10, traumatic events	age, gender, qualification, job experience, education	61.6% with traumatic event; 15.2% PTSD. Higher PTSD scores: lower sense of coherence**, higher age** working years**, high physical and psychological workload**, shorter general education. No influence of gender.
Khashaba, 2014 [24] Egypt	280 (140 EMT, 140 CG); 100% ♂; 37 ± 9.4	MBI, BDI, DTS	sex, gender, resi-dence, lifestyle, job description, duration of employment, shift work hours, job stressors	EMS>CG: overall job stressors**, lack of decision control***, poorer communication with their organization**. EMS>CG: emotional exhaustion***, depersonalization**, personal achievement***. EMS>CG: PTSD rate***.
Ma, 2020 [23] Taiwan	447 EMT; 6.5% ♀, 93.5% ♂; 38.8 ± 8.4	PCL	age, gender, marital status, school years complete, work experience, EMT training level, pre-vious exposures	PTSD: prevalence 1.4%, partial 12.7%, re-experiencing (>2 symptoms) 11.8%, avoidance (>4 symptoms) 12.7%, hyperarousal (>3 symptoms) 4.7%. Higher partial PTSD: easily anxious***, perfectionist* or intro-vert/socially inactive**, associated with reexperience and hyperarousal domains.
Maguire, 2018 [22] US international	1.747; 31% ♀, 69% ♂; ≤25 to > 55	n.s.	gender, nationality	No significant difference with respect to nationality. 65% physically attacked, 7% with weapon, ♂>♀, younger>older, 40% between 04:00 PM and midnight, 90% were patients, 5% family
Mishra, 2010 [21] USA	101 EMS; 43% ♀, 57% ♂; 35-54	PCL-C	age, gender, marital status, ethnicity, work experience	71% traumatic event PTSD: prevalence 4%, 1% subclinical, 83% symptoms Age: younger>older** PTSD criteria: 22% exposure, 27% re-experiencing, 8% avoidance, 26% hyperarousal, 29% impairment in functioning coping strategies: 63% positive reinterpretation, 59% seeking family and social support, 46% awareness and venting of emo-tions, 10% use of alcohol and drugs
Okada, 2005 [20] Japan	1,551 PM/EMT; 1% ♀, 99% ♂; 34.6 ± 8.2	n.s. physical stress, mental stress (environment, worksite, symptoms)	age, length of service, status, working conditions, population density at work place, number of dispatches per ambulance	physical stress (affected their work): 66.6% (42.6%) lower back, 36.7% (17.1%) neck, 27.9% (14.1%) knees, 24.3% (12.3%) upper back, 33.5% (16.4%) shoulders. Age and paramedic were significant factors. mental stress: older>younger*, PM>EMT*, more frequent dispatches. Age, qualification as paramedic, working conditions, number of dispatches per ambulance were related to the level of mental stress. …
Popa, 2010 [19] Romania	258 PM, 1.395 ambulance drivers, 243 EP; n.r.; n.r.	MBI-HSS	region, status	emotional exhaustion: PM 0.63, drivers 1.13, EP 2.21 depersonalization: PM 0.46, drivers 1.01, EP 1.41 reduced personal accomplishment: PM 5.01, drivers 4.31, EP 4.30 High-risk responders: PM n=0, drivers n=1, EP n=0
Rybojad, 2016 [18] Poland	100 EMS; 14% ♀, 86% ♂; 33.6 ± 9.3	IES-R	age, gender, education, team type, region, work experience	prevalence of PTSD: 40.0% (women 64.3%; men36.1%), symptoms: intrusion 2.5±0.7, arousal 2.4±0.8, avoidance 2.6±1.2
Soravia, 2021 [17] Switzerland	97; 43% ♀, 57% ♂; 38.7 ± 10.0	PTSS, GHQ-12, BSI, PSES, Coping strategies, Suicial ideation	age, gender, work experience, relationship	Working conditions: strong involvement of children and helplessness. PTSS: median 6.0, PTSD: prevalence 15%, suicidal ideation: 6.2%. strongest relationship to PTSS: dysfunctional coping (e. g.; substance use, avoidance, self-distraction) Positively associated with PTSS: female>male, work experience in years, work-related trauma, previous work-unrelated trauma, high levels of self-efficacy
van der Ploeg, 2003 [16] Netherland	123; 14% ♀, 86% ♂; 39.8 ± 7.1	QEAW, IES, CIS, MBI	age, gender, childness, work experience,	Critical incidents: 85% one or more in the last 5 years. IES: 13% critical Score. MBI: 8.6% risk for burnout; 12% high on exhaustion, 18% high on cynicism, and 16% scored low on competence of time Lack of social support from colleagues and from supervisors are associated with most of health symptoms.
	Results of wellbeing
Gayton, 2012 [47] Austria	219; 11% ♀, 89% ♂; age groups (mean 22-43)	CD-RISC, SFWL, GHQ-28	age, gender, professional qualification, years of service as a paramedic	Resilience increased work experience* and age**. Moderate correlation resilience/general health and wellbeing**	tFirst authors named alphabetically. ∞Combination with stress and strain. ♀ = female ♂ = male. PM=paramedic, at=ambulance technicians, EMS= Emergency medical services professionals (included different types of professional qualification), EMT=Emergency Medical Technicians, n.n.= nomen nominandum/unknown, EP=emergency physician, HEP=Hospital emergency personnel.
Heringshausen∞, 2010 [46] Austria/Germany	545 EMS; 11% ♀, 89% ♂; 38.0 ± 9.6	WHO-5, SWLS, WFC	age, gender, shift length, marital/children status, work hours per week, region, mission frequency	EMS in stable relationships with children had higher life satisfaction than singles*. Singles with children had more difficulties in compatibility of life and work life and reported higher stress levels**. 24 hour shifts, wellbeing-> higher life satisfaction*/** compared to 12 hour shifts. Stress level 12h>24h*** Smaller populations: higher life satisfaction *, higher wellbeing**, lower private a…	WHO-5 = Well-Being Index, SWLS = Satisfaction With Life Scale, WFC = Privacy Conflict, CD-RISC = Connor–Davidson Resilience Scale, SFWL = Satisfaction With Life Scale, GHQ-28 = General Health Questionnaire, HADS = The Hospital Anxiety and Depression scale, SHC = Subjective Health Complaint, BCI = Basic Character Inventory, RSES = Rosenberg Self-Esteem Scale, JSS = Job Satisfaction Scale, MBI = Ma…
Sterud, 2008a [45] Norway	1,180 EMS, 31,987 CG; 23% ♀, 77% ♂; 36.8 ± 9.3	HADS, Karolinska Sleep Questionnaire, SHC, Need for Recovery after Work Scale	age, gender, ambu-lance or general worker	level of anxiety symptoms: EMS<CG, for men*** and women* level of depression symptoms: EMS<CG, for men* Ambulance personnel contacted General practitioners less often than the general population***.
Sterud, 2008b [44] Norway	1,180 EMS; 23% ♀, 77% ♂; 36.8 ± 9.3	HADS, BCI, RSES, JSS, MBI-HSS, Paykel’s Suicidal Feelings in the General Popula-tion questionnaire, SHC	age, gender, civil status, bullying at work, reality weakness	28% once like life was not worth living, 22.8% lifetime suicidal ideation, 10.4% seriously considered suicide: younger>older 3.1% attempted suicide. No gender difference, higher prevalence of women who 'wished you were dead'*. Strong correlation between the variables not married, low age, depression symptoms, low self-esteem, bullying at work, and lifetime suicidal ideation compared to last-year …
